# Supplementary material for: Next-generation sequencing facilitates differentiating between multiple primary lung cancer and intrapulmonary metastasis: a case series
Source: Diagn Pathol. 2021 Mar 11;16:21. doi: 10.1186/s13000-021-01083-6 (PMC7953741; doi:10.1186/s13000-021-01083-6)
Supplement: Supplementary file 1 — Additional file 1. List of the 520 genes in the OncoScreen panel. [file 13000_2021_1083_MOESM1_ESM.xlsx]

## Sheet: OncoScreen.520
Gene
ABL1	MAGI2	RPTOR	MED12
ABL2	RET	MAP3K1
AKT1	ERCC2	RUNX1	MEF2B
AKT2	HLA-A	SDHA	MEN1
AKT3	PGR	SDHB	MET
ALK	ACVR1B	SDHC	MITF
ALOX12B	RICTOR	MCL1
AMER1	CASP8	SDHD	MLH1
APC	HDAC2	SETD2	MLH3
AR	FGF23	SF3B1	MPL
ARAF	FGF6	SLX4	MRE11A
ARID1A	FGF7	SMAD2	MSH2
ARID1B	H3F3B	SMAD3	MSH3
ARID2	HIST1H3F	SMAD4	MSH6
ASXL1	HSD3B1	SMARCA4	MTOR
ATM	MYOD1	SMARCB1	MUTYH
ATR	PHOX2B	SMO	MYC
ATRX	SOX10	SOCS1	MYCL
AURKA	TMEM127	PARP2	MYCN
AURKB	BACH1	PIK3CD	MYD88
AXIN1	BBC3	NOTCH4	NBN
AXL	CENPA	LATS2	NF1
BAP1	CTLA4	PARP3	NF2
BARD1	GNA13	ASXL2	NFE2L2
BCL2	SDHAF2	MDC1	NFKBIA
BCL2L1	RYBP	MST1	NKX2-1
BCL6	SH2D1A	FGF12	NOTCH1
BCOR	APCDD1	QKI	SOX2
BLM	IL10	BMPR1A	SOX9
BRAF	KLF4	BCORL1	SPEN
BRCA1	PDCD1	PAK1	SPOP
BRCA2	TIPARP	RPS6KB2	SPTA1
BRD4	VTCN1	RPS6KA4	SRC
BRIP1	WISP3	FGF14	SRSF2
BTK	GATA4	PIM1	STAG2
CARD11	GATA6	SH2B3	STAT3
CBFB	GID4	MAPK3	STAT5B
CBL	PDCD1LG2	PAK7	STK11
CHD2	LATS1	FAT3	MGA
CHD4	KEAP1	FANCE	PRKCI
CSF3R	RAD51B	FGFR2	TOP2A
CUL4B	RARA	MAP2K1	NR4A3
DNMT3B	RAD51	FGFR1	PIK3C2B
FLCN	PPM1D	PPP6C	SUFU
FLT1	PRSS8	GABRA6	SYK
FLT3	RAB35	ZNRF3	TBX3
FLT4	RIT1	ARID5B	TERC
FOXL2	XIAP	HSP90AA1	TERT
FOXO1	BCR	CYLD	TET2
FOXP1	EWSR1	KEL	TGFBR2
FUBP1	CCND1	PARP4	TNFAIP3
FYN	RBM10	MAP2K4	TMPRSS2
GALNT12	CCND2	ZNF217	TNFRSF14
GATA1	CCND3	FRS2	TNFSF11
GATA2	CCNE1	BIRC3	TOP1
GATA3	CD274	MAX	TP53
GLI1	CD79A	TRAF2	TP63
GNA11	CD79B	KAT6A	TSC1
GNAQ	CDC73	ARFRP1	TSC2
GNAS	CDH1	DCUN1D1	TSHR
GREM1	CDK12	IFNGR1	U2AF1
GRIN2A	CDK4	KLHL6	VEGFA
GRM3	CDK6	NEGR1	VHL
GSK3B	CDK8	VEGFB	WRN
GSTM1	CDKN1A	VEGFC	WT1
GSTT1	CDKN1B	XRCC3	XPO1
H3F3A	CDKN1C	EIF1AX	XRCC2
H3F3C	CDKN2A	CYP17A1	STAT5A
HGF	CDKN2B	E2F3	GPR124
HIST1H1C	CDKN2C	EGFL7	RECQL4
HIST1H2BD	CEBPA	ICOSLG	DNMT1
HIST1H3A	CHD1	MAPK1	ELOC
HIST1H3B	CHEK1	RHEB	B2M
HIST1H3C	CHEK2	CALR	RHOA
HIST1H3D	CIC	CD276	IGF1
HIST1H3E	CREBBP	EPCAM	IRF2
HIST1H3G	CRKL	FAS	ACVR1
HIST1H3H	CRLF2	TGFBR1	EIF4E
INPP4A	RAD50	FGF4	RANBP2
INSR	PTPRD	FGF19	STAT4
MAP3K13	RAD52	FH	FCGR2B
MST1R	RAF1	LRP1B	HDAC4
NCOR1	PTPN11	FBXW7	PARP1
NEB	KDM6A	FANCC	MALT1
NOTCH2	CSF1R	YAP1	AXIN2
NOTCH3	CTCF	ZFHX3	SMARCD1
NPM1	CTNNB1	GPS2	CUL4A
NRAS	CUL3	PIK3R3	TRAF7
NSD1	DAXX	ANKRD11	CHUK
NTHL1	DDR2	CRBN	SLIT2
NTRK1	DICER1	EIF4A2	BCL2L2
NTRK2	DNMT3A	ERCC4	BTG1
NTRK3	DOT1L	REL	CXCR4
NUP93	HIST1H3I	SHQ1	FOXA1
PAK3	RAD54L	LMO1	HDAC1
PALB2	HIST1H3J	TET1	HIST2H3C
PARK2	HIST2H3D	YES1	HOXB13
PAX5	HIST3H3	ZRSR2	ID3
PBRM1	HNF1A	EED	INHA
PDGFRA	HNF1B	NRG1	NKX3-1
PDGFRB	HRAS	BCL2L11	PMAIP1
PIK3C2G	KMT2C	FANCI	NCOA3
PIK3CA	IDH1	EGFR	PNRC1
PIK3CB	IDH2	EMSY	SOX17
PIK3CG	IGF1R	EP300	ZBTB2
PIK3R1	IGF2	EPHA3	ZNF703
PIK3R2	IKBKE	EPHA5	BCL10
PLCG2	IKZF1	EPHA7	DNAJB1
PMS1	IL7R	EPHB1	FGF10
PMS2	INHBA	ERBB2	LYN
POLD1	INPP4B	ERBB3	PDK1
POLE	IRF4	ERBB4	RAD21
POM121L12	IRS1	ERCC1	PDPK1
PPP2R1A	IRS2	ERG	PLK2
PPP2R2A	JAK1	ERRFI1	ERCC3
PRDM1	JAK2	ESR1	ERCC5
PREX2	KMT2A	FANCG	LZTR1
PRKAR1A	JAK3	EZH2	TACC3
PRKDC	JUN	FAM175A	MAP3K14
PTCH1	KDM5A	FAM46C	SUZ12
PTEN	KDM5C	FANCA	CTNNA1
PTPRS	KMT2D	FANCL	DIS3
PTPRT	KIT	FANCF	RFWD2
RASA1	RAC1	FGF3	PIK3C3
RUNX1T1	RAD51D	FGFR4	EPHA2
SNCAIP	RB1	MAP2K2	PTK2
STK40	RNF43	MDM2
TAF1	KRAS	FAT1	FANCM
TCF3	ROS1	MDM4
TCF7L2	RAD51C	FGFR3	ATF1
TRRAP	KDR	FANCD2	RPA1
